# Supplementary material for: Combined Usage of MDK Inhibitor Augments Interferon-γ Anti-Tumor Activity in the SKOV3 Human Ovarian Cancer Cell Line
Source: Biomedicines. 2022 Dec 21;11(1):8. doi: 10.3390/biomedicines11010008 (PMC9855738; doi:10.3390/biomedicines11010008)
Supplement: Supplementary file 1 [file biomedicines-11-00008-s001.zip]

Archive with 1 entries (1 files):
- biomedicines-2052024-supplementary.pdf
